# Supplementary material for: Glucocorticoid-Induced Leucine Zipper Alleviates Lung Inflammation and Enhances Bacterial Clearance during Pneumococcal Pneumonia
Source: Cells. 2022 Feb 3;11(3):532. doi: 10.3390/cells11030532 (PMC8834062; doi:10.3390/cells11030532)
Supplement: Supplementary file 1 [file cells-11-00532-s001.zip]

Archive with 1 entries (1 files):
- cells-1545318-supplementary.pdf
